# Supplementary material for: Correction: Mitigation of endemic GI-tract pathogen-mediated inflammation through development of multimodal treatment regimen and its impact on SIV acquisition in rhesus macaques
Source: PLoS Pathog. 2023 Apr 19;19(4):e1011343. doi: 10.1371/journal.ppat.1011343 (PMC10115249; doi:10.1371/journal.ppat.1011343)
Supplement: S1 File — The quantitative data underlying Figs 4–10 and Fig S1. (XLSX) [file ppat.1011343.s001.xlsx]

## Sheet: Fig 4
	D. colon
	MPO		Mx		pSTAT1		Path. Score
Animal Code	Pre	Post	Pre	Post	Pre	Post	Pre	Post
RM1	1.043	2.395	0.00805088	0.0297097	0.51	0.3	9	3.7
RM2	2.058	1.401	0.0764352	0.0842783	0.46	0.5	9.93	5.25
RM3	2.389	2.104	0.0652198	0.0223784	2.53	0.12	5.3	5
RM4	2.787	0.915	0.225826	0.020203	2.2	0.59	8.4	7.6
RM5	1.609	1.13	0.0703749	0.0870959	0.38	0.49	7.1	6.6
RM6	7.748	2.716	2.80679	0.157206	4.68	0.23	12.1	5.2
RM7	2.34	1.205	0.118526	0.0211215	0.31	0.6	4.3	3.9
RM8	3.048	1.928	0.322367	0.135119	1.66	0.71	9.7	8.1
RM9	1.994	1.032	0.101166	0.121018	2.04	1.29	5.3	6.2
RM10	1.139	1.067	0.00924421	0.00643159	0.12	0.63	7	4.2
RM11	2.377	1.495	0.318367	0.0687525	1.45	0.36	8.5	4.1
RM12	2.883	1.74	0.0691345	0.0170253	1.4	0.16	9.1	4.6
RM13	2.702	1.579	2.62701	0.0279923	9.82	0.94	7.9	4
RM14	2.983	0.861	0.116789	0.0431153	2.25	0.45	10.8	4.6
RM15	29.628	1.911	0.332873	0.0334942	40.75	1.61	12.4	9.9
RM16	3.033	1.235	0.0959812	0.058467	3.45	0.55	10.3	9.6

## Sheet: Fig 5A
Fig 5A
% CD4+ T cells - Colon
	TMemory		TCM		TTrEM		TEM
	CD95+/CD28±		CD28+/CCR7+		CD28+/CCR7-		CD28-/CCR7-
Animal Code	Pre	Post	Pre	Post	Pre	Post	Pre	Post
RM1	57.1	70.3	1.42	9.63	86.4	85.5	12.1	4.21
RM2	91.9	92.6	1.49	5.32	90.6	92.9	7.95	1.39
RM3	83.1	59.2	2.56	4.14	96.5	94.1	0.916	1.53
RM4	65.9	53.7	2.55	1.28	95.6	95.8	1.68	2.44
RM5	81.1	51.1	2.62	1.71	94.4	91	2.76	6.66
RM6	50.8	72.6	0.104	8.03	96.4	86.5	2.05	5.3
RM7	86.3	71.9	0.366	3.09	93.5	93.3	6.13	3.17
RM8	59.9	73.5	3.48	10.9	94.5	81.5	1.88	7.54
RM9	81.9	60.1	3.05	2.14	96.4	96.1	0.444	1.5
RM10	95.1	89.5	2.91	1.93	94.2	94.4	2.75	3.4
RM11	72.7	74	3.99	1.6	95.6	95.6	0.355	2.54
RM12	83.4	93	2.23	1.32	96.8	96.5	0.732	1.93
RM13	84.5	93	0.227	4.95	95.8	88.1	2.72	5.41
RM14	90.3	84.7	0	6.05	96.6	88.8	2.38	4.3
RM15	91.1	91.8	0.462	3.9	94.1	90.3	5.47	5.49
RM16	87.9	84.1	2.37	5.15	94	92.9	3.63	1.72

## Sheet: Fig 5B
Fig 5B
% Ki67 of CD4+ T cells - Colon
	TNaive		TCM		TTrEM		TEM
	CD95-/CD28-		CD28+/CCR7+		CD28+/CCR7-		CD28-/CCR7-
Animal Code	Pre	Post	Pre	Post	Pre	Post	Pre	Post
RM1	13	1.13	34.8	6.11	22.3	4.58	10.3	2.33
RM2	4.1	1.77	49.2	6.05	18.3	4.15	21.4	1.79
RM3	16.1	3.72	17.9	22.6	23.2	23.2	40	16.1
RM4	4.63	1.44	30.6	9.09	8.4	6.97	3.75	4.76
RM5	7.9	1.1	35.5	14.4	29.9	7.65	76.2	4.48
RM6	2.74	0.387	25	6.09	11.1	2.99	0	2.63
RM7	10.1	1.01	28.6	5.02	16.3	5.54	29.9	3.76
RM8	4.79	1.27	20.8	9.52	10.5	6.92	33.3	7.63
RM9	3.04	1.26	14.5	13.8	10.1	9.02	8.16	1.52
RM10	22.4	2.37	38.4	5.68	29.3	10.8	33.4	9.68
RM11	7.14	1.91	28.7	15.1	20.2	14.4	55.6	13.1
RM12	6.67	1.41	11.4	7.69	10.3	5.36	4.35	5.26
RM13	8.9	1.55	75	7.09	7.15	3.19	4.17	1.3
RM14	9.33	6.23	ND	10.3	13.8	9.17	27.8	13.6
RM15	9.86	9.77	28.6	13.6	13.4	14.6	20.5	26.9
RM16	10	1.91	23.5	6.67	19.7	7.26	17.3	2.5

## Sheet: Fig 5C
Fig 5C
% CD38 of CD4+ T cells - Colon
	Tnaive		TCM		TTrEM		TEM
	CD95-/CD28-		CD28+/CCR7+		CD28+/CCR7-		CD28-/CCR7-
Animal Code	Pre	Post	Pre	Post	Pre	Post	Pre	Post
RM1	74	78.6	84.8	77.6	82.1	62.6	86.5	62.7
RM2	55	56.7	87.4	54.4	67	45.3	64.5	32.1
RM3	88.9	90.2	78.6	83.3	74.5	68.9	30	61.3
RM4	87.4	78.4	86	77.3	79.2	68.1	50	47.6
RM5	48.9	58.6	63.2	62.9	58.2	58.2	57.5	53
RM6	50.9	69.6	75	48.7	67.2	33.7	59.5	18.4
RM7	35.2	72.8	42.9	56.8	56.7	46.7	54.7	48.9
RM8	67.9	71.6	70.8	47.1	60.9	22	74.4	13.7
RM9	57.4	52.2	57	75.5	54.7	59.7	36.7	57.6
RM10	44.5	52.6	51	68.2	48.7	44.4	25.4	20
RM11	63.4	46.7	46.5	58.5	46.4	41	55.6	39.3
RM12	82.9	40.8	71.4	38.5	63.5	20.7	52.2	21.1
RM13	28.2	11.4	100	23.4	48.2	20.9	37.5	25.3
RM14	40.7	46.9	ND	39.3	40.8	26.9	52.8	24.3
RM15	60.6	60.9	100	34.8	52.5	31.8	43.4	36.6
RM16	31.1	46.8	50	45	48.5	31.3	46.2	15

## Sheet: Fig 5D
Fig 5D
% HLA-DR+ (CD3-/CD20-) - Colon
	Mo/M𝝋		Mo/M𝝋		Mo/M𝝋		mDC		pDC
	CD14+/CD16-		CD14+/CD16+		CD14-/CD16+		CD14-/CD16-/CD11c+		CD14-/CD16-/CD123+
Animal Code	Pre	Post	Pre	Post	Pre	Post	Pre	Post	Pre	Post
RM1	13.1	6.97	2.8	1.33	9.93	2.01	3.8	5.15	3.33	0.0316
RM2	19.8	10.8	15.5	3.62	5.89	4.16	3.13	1.21	3.47	0.416
RM3	8.51	8.32	1.56	1.5	7.3	0.849	1.47	1.99	1.37	0.392
RM4	12.2	15.5	9.23	3.43	7.69	1.89	4.32	4.41	1.27	0.128
RM5	14.6	17.4	1.53	1.15	4.57	1.84	1.76	2.16	1.22	0.504
RM6	38.1	10.7	16.5	4.04	5.4	5.68	4.91	2.77	2.49	0.0712
RM7	22.5	10.4	9.09	2.91	6.9	7.48	5.19	2.31	0.263	0.225
RM8	12.2	1.41	2.81	7.17	9.99	6.62	0.781	0.841	3.2	0.139
RM9	15.5	8.77	4.47	5.98	5.39	4.33	0.582	7.63	3.02	0.14
RM10	12.7	16.2	1.16	4.11	2.8	3.9	1.75	4.95	0.824	0.0637
RM11	21.2	16.2	4.31	6.23	5.4	8.31	0.63	2.03	2.27	1.07
RM12	7.13	11	3.16	3.89	4.87	4.24	1.96	4.32	2.75	0.0987
RM13	9.96	22.9	2.65	1.88	3.28	2.07	2.11	1.25	1.59	0.191
RM14	13.2	12.2	14	8.27	6.48	4.95	1.99	1.8	2.15	0.0178
RM15	26.2	17.1	5.42	2.09	4.61	2.36	5.47	2.82	0.267	0.0167
RM16	16	6.27	3.27	0.636	3.63	2.48	2.27	2.53	1.97	0.0519

## Sheet: Fig 6
	Liver
	Mx1
Animal Code	Pre	Post
RM1	1.4	1.47
RM2	6.51	3.23
RM3	2.94	0.89
RM4	1.6	1.28
RM5	1.42	0.7
RM6	2.42	3.3
RM7	1.84	0.91
RM8	2.34	2.53
RM9	2.58	1.83
RM10	0.58	1.07
RM11	2.81	1.37
RM12	2.05	0.64
RM13	4.17	1.21
RM14	1.75	1.94
RM15	3.89	1.27
RM16	2.54	1.51

## Sheet: Fig 7A
Fig 7A
% HLA-DR+ (CD3-/CD20-) Mesenteric lymph node
	Mo/M𝝋		Mo/M𝝋		Mo/M𝝋		Mo/M𝝋		mDC		pDC
	CD14+/CD16-		CD14+/CD16+		CD14-/CD16+		CD169+		CD14-/CD16-/CD11c+		CD14-/CD16-/CD123+
Animal Code	Pre	Post	Pre	Post	Pre	Post	Pre	Post	Pre	Post	Pre	Post
RM1	4.89	2.73	9.61	2.73	9.27	2.9	20	26.1	14.2	18.6	2.99	1.67
RM2	8.22	6.09	9.74	7.88	3.78	1.38	16.4	26.4	5.8	4.41	1.57	1.63
RM3	5.58	4.03	17.2	2.22	19.1	1.39	30.2	14.7	6.8	7.07	2	0.451
RM4	4.19	3.36	13.3	4.93	16.6	3.36	21.8	16.2	12	9.76	0.763	0.507
RM5	1.84	6.22	9.71	9.41	3.49	3.19	82.2	39.2	10.6	9.45	1.01	2.34
RM6	4.53	7.86	9.25	11.4	4.91	1.82	14.3	38.6	13.7	13.9	3.25	3.04
RM7	11.5	2.59	19.3	16.8	14.6	6.8	32.2	35.9	9.87	6.51	5.73	4.71
RM8	18.3	6.01	24.9	5.13	1.74	2.97	81.4	30.2	3.42	10.1	1.27	0.747
RM9	2.97	7.87	20.7	6.66	5.91	2.27	83.5	27.4	1.88	13.5	1.26	1.85
RM10	7.94	4.88	24.6	8.24	5.81	4.21	89.6	43.6	4.74	13.5	1.29	2.25
RM11	8.73	6.21	19.1	10.1	12.8	4.09	79.7	35	7.98	10.7	6.38	2.09
RM12	8.78	11.2	22.6	24	17.1	2.33	39.6	34.4	17.3	8.17	3.84	1.34
RM13	8.53	9.99	16.4	14.2	9.19	1.77	32.8	42	17.3	6.04	11.3	1.69
RM14	4.9	16.7	21.1	10	9.81	0.691	36.3	41.6	20.6	7.3	6.14	1.59
RM15	6.1	7.67	8.89	7.91	5.75	1.02	26.5	34.7	20	6.53	11.8	3.53
RM16	6.93	4.58	13	12	4.62	4.17	23.9	34.5	15.6	6.91	4.46	2.37

## Sheet: Fig 7B
Fig 7B
% Ki67 of CD4+ T cells - Mesenteric lymph node
	TNaive		TCM		TTrEM		TEM
	CD95-/CD28-		CD28+/CCR7+		CD28+/CCR7-		CD28-/CCR7-
Animal Code	Pre	Post	Pre	Post	Pre	Post	Pre	Post
RM1	4.81	0.829	26	7.39	12.9	10.2	5	2.56
RM2	2.98	0.576	15.4	6.48	14.3	6.71	3.99	1.67
RM3	6.59	2.92	27	29.4	27.7	18.7	0	6.15
RM4	2.96	1.01	14.9	9.68	17.3	11.2	0	1.92
RM5	5.19	1.11	28.2	16.9	14.8	13.6	6.06	3.15
RM6	6.88	0.64	15.8	5.61	13.9	5.73	4.59	2.38
RM7	5.03	1.72	16.4	11.3	20.5	13.5	15.2	5.77
RM8	4.33	0.777	13	8.01	10.3	10.8	20	4.08
RM9	1.46	0.874	11.2	10.5	12.3	10.5	23.1	4.46
RM10	9.45	2.12	22.5	14.6	18.9	11.8	13.8	10.8
RM11	8.49	2.05	25.2	15	14.5	13.6	50	7.35
RM12	2.73	1.35	11.1	8.34	12.4	10.1	0	2.74
RM13	7.69	0.99	12.4	9.69	9.06	9.96	4.55	3.1
RM14	3.8	1.08	15.6	10.3	21.5	9.89	8.57	3.53
RM15	3.39	0.645	10.9	5.88	13.2	6.15	8.11	5.4
RM16	9.18	1.57	16.3	12.4	16.5	12.9	6.15	2.56

## Sheet: Fig 7C
Fig 7C
% Ki67 of B cells - Mesenteric lymph node
	BNaive		BMemory		BMemory
	CD20+/CD27-/IgD+		CD20+/CD27+/IgD+		CD20+/CD27+/IgD-
Animal Code	Pre	Post	Pre	Post	Pre	Post
RM1	2.78	2.13	19.8	7.01	34.2	22.2
RM2	3.68	1.5	11.9	5.38	43.5	23.1
RM3	4.3	4.5	26	20.3	54	35.4
RM4	6.45	4.43	30.6	32.4	36	43.6
RM5	4.02	1.85	4.09	6.23	22.5	13.9
RM6	4.97	1.73	10.6	6.45	33.7	16.6
RM7	2.1	1.18	5.39	4.18	19.3	9.66
RM8	3.26	1.63	12.1	6.52	13.1	15.7
RM9	3.08	2.57	24.4	23.9	23.3	31.5
RM10	8.75	7.16	21.3	16.9	26.5	18
RM11	3.31	1.85	25	8.78	18.7	17.8
RM12	5.55	2.97	17.4	6.94	21.7	15.3
RM13	4.15	3.69	7.75	8.27	12.5	24.5
RM14	5.91	2.24	11.3	6.48	31.9	21.3
RM15	3.56	1.66	16.4	4.94	17.6	6.61
RM16	5.02	3.43	11.4	14.5	34.2	26.8

## Sheet: Fig 8
	MLN
	16s rRNA
Animal Code	Pre	Post
RM1
RM2	0.000486801	0.000125797
RM3	0.000487053	0.000331844
RM4	0.000591226	0.000370346
RM5
RM6	0.000331382	0.000331851
RM7
RM8
RM9
RM10
RM11	6.54167e-05	4.05576e-05
RM12
RM13	0.00036894	0.000111976
RM14	0.000440931	0.000224903
RM15
RM16	0.000906456	0.000247701

[truncated: 6 more sheets: Fig 9A, Fig 9B, Fig 9C, Fig 10A, Fig 10B, Fig S1B]
